# Supplementary material for: Machine Learning Model Stability for Sub-Regional Classification of Barossa Valley Shiraz Wine Using A-TEEM Spectroscopy
Source: Foods. 2024 Apr 29;13(9):1376. doi: 10.3390/foods13091376 (PMC11083604; doi:10.3390/foods13091376)
Supplement: Supplementary file 1 [file foods-13-01376-s001.zip]

Archive with 1 entries (1 files):
- foods-2961835-supplementary.pdf
